# Supplementary material for: Role of Endogenous and Exogenous Phenolic Compounds on the Formation of Acrylamide and Fluorescent Advanced Glycation End Products in Heated Quinoa and Cañihua Flours
Source: Foods. 2026 Jun 4;15(11):2010. doi: 10.3390/foods15112010 (PMC13257101; doi:10.3390/foods15112010)
Supplement: Supplementary file 1 [file foods-15-02010-s001.zip]

Archive with 1 entries (1 files):
- foods-4318122-supplementary.pdf
